# Supplementary material for: Clostridium butyricum Can Promote Bone Development by Regulating Lymphocyte Function in Layer Pullets
Source: Int J Mol Sci. 2023 Jan 11;24(2):1457. doi: 10.3390/ijms24021457 (PMC9867449; doi:10.3390/ijms24021457)
Supplement: Supplementary file 1 [file ijms-24-01457-s001.zip]

Archive with 1 entries (1 files):
- ijms-2164123-supplementary.pdf
